# Supplementary material for: Comparable Toxicity of Surface-Modified TiO2 Nanoparticles: An In Vivo Experimental Study on Reproductive Toxicity in Rats
Source: Antioxidants (Basel). 2024 Feb 13;13(2):231. doi: 10.3390/antiox13020231 (PMC10886084; doi:10.3390/antiox13020231)
Supplement: Supplementary file 1 [file antioxidants-13-00231-s001.zip]

Archive with 1 entries (1 files):
- antioxidants-2802134-supplementary.pdf
